# Supplementary material for: The Relationship between Osteoinduction and Vascularization: Comparing the Ectopic Bone Formation of Five Different Calcium Phosphate Biomaterials
Source: Materials (Basel). 2022 May 10;15(10):3440. doi: 10.3390/ma15103440 (PMC9146137; doi:10.3390/ma15103440)
Supplement: Supplementary file 1 [file materials-15-03440-s001.zip]

Archive with 1 entries (1 files):
- materials-1669450-supplementary.pdf
